# Supplementary material for: Bacterial Communities in the Embryo of Maize Landraces: Relation with Susceptibility to Fusarium Ear Rot
Source: Microorganisms. 2021 Nov 19;9(11):2388. doi: 10.3390/microorganisms9112388 (PMC8621305; doi:10.3390/microorganisms9112388)
Supplement: Supplementary file 1 [file microorganisms-09-02388-s001.zip]

Archive with 4 entries (4 files):
- Figure_S1_Passera_et_al.pptx
- Figure_S2_Passera_et_al.pptx
- Table_S1_Passera_et_al.xlsx
- Table_S2_Passera_et_al.xlsx
