# Supplementary material for: Bacterial Communities in the Embryo of Maize Landraces: Relation with Susceptibility to Fusarium Ear Rot
Source: Microorganisms. 2021 Nov 19;9(11):2388. doi: 10.3390/microorganisms9112388 (PMC8621305; doi:10.3390/microorganisms9112388)
Supplement: Supplementary file 1 [file microorganisms-09-02388-s001.zip › Table_S1_Passera_et_al.xlsx]

## Sheet: Sheet1
	Whole seed			Embryo Only			Endosperm Only
Accession	Total Plates	Plates with bacterial colonies	Plates with fungal contamination	Total Plates	Plates with bacterial colonies	Plates with fungal contamination	Total Plates	Plates with bacterial colonies	Plates with fungal contamination
H	10	8	7	10	9	2	10	1	9
G	10	9	6	10	7	3	10	1	9
A	10	6	8	10	8	2	10	1	8
