# Supplementary material for: Bacterial Communities in the Embryo of Maize Landraces: Relation with Susceptibility to Fusarium Ear Rot
Source: Microorganisms. 2021 Nov 19;9(11):2388. doi: 10.3390/microorganisms9112388 (PMC8621305; doi:10.3390/microorganisms9112388)
Supplement: Supplementary file 1 [file microorganisms-09-02388-s001.zip › Table_S2_Passera_et_al.xlsx]

## Sheet: Table S1
Name	Acc. No.	Closest relative (16S)			Maize accession		Antifungal activity
		Genus	Species	Identity	Name	Code	Qualitative	Quantitative (GIP 3dpi)	Quantitative (GIP 7dpi)
A01	OK584382	Pseudomonas	azotoformans	99.15	Ottofile Basia	A	0
A02	OK584377	Micrococcus	yunnanensis	99.48	Ottofile Basia	A	0
A03	OK584376	Brevibacterium	casei	98.1	Ottofile Basia	A	0
A04	OK584383	Bacillus	pumilus	99.92	Ottofile Basia	A	0
A05	OK584378	Rothia	terrae	100	Ottofile Basia	A	0
C01	OK584358	Bacillus	safensis	100	Millo Corvo	C	0
C02	OK584359	Pseudomonas	azotoformans	99.34	Millo Corvo	C	2	42.25	52.1233
C03	OK584380	Bacillus	safensis	100	Millo Corvo	C	0
C04	OK584381	Bacillus	safensis	100	Millo Corvo	C	3	19.9	10.5
G01	OK584384	Pseudomonas	azotoformans	98.76	Ottofile Tortona	G	2	38.6	39.7
G02	OK584379	Bacillus	halmapalus	100	Ottofile Tortona	G	0
H01	OK584323	Micrococcus	luteus	100	B73xMo17	H	3	6.08143	3.375
H02	OK584324	Bacillus	safensis	100	B73xMo17	H	3	12.9	24.72
H03	OK584325	Micrococcus	yunnanensis	100	B73xMo17	H	3	18.0087	23.2063
H04	OK584326	Staphylococcus	capitis	100	B73xMo17	H	0
H05	OK584327	Staphylococcus	capitis	97.12	B73xMo17	H	2	-2.12778	7.24
H06	OK584328	Staphylococcus	warneri	100	B73xMo17	H	0
H07	OK584329	Kocuria	rosea	100	B73xMo17	H	3	16.3844	29.3767
H08	OK584330	Bacillus	firmus	100	B73xMo17	H	2	32.2189	42.76
H09	OK584331	Bacillus	firmus	100	B73xMo17	H	0
H10	OK584332	Staphylococcus	pasteuri	100	B73xMo17	H	1
H11	OK584333	Micrococcus	luteus	100	B73xMo17	H	2	6.5	21.5
H12	OK584334	Staphylococcus	warneri	100	B73xMo17	H	0
H13	OK584335	Staphylococcus	epidermidis	100	B73xMo17	H	2	38.9044	44.35
H14	OK584317	Lysinibacillus	fusiformis	100	B73xMo17	H	0
H15	OK584336	Micrococcus	yunnanensis	100	B73xMo17	H	2	16.1	32.7
H16	OK584337	Staphylococcus	warneri	100	B73xMo17	H	0
H17	OK584318	Lysinibacillus	fusiformis	99.93	B73xMo17	H	0
H18	OK584319	Staphylococcus	pasteuri	100	B73xMo17	H	0
H19	OK584315	Brevibacillus	invocatus	100	B73xMo17	H	2	6.08222	11.48
H20	OK584339	Bacillus	megaterium	100	B73xMo17	H	2	22.1388	26.9533
H21	OK584340	Brevundimonas	intermedia	98.2	B73xMo17	H	2	11.3325	29.8222
H22	OK584341	Micrococcus	luteus	100	B73xMo17	H	0
H23	OK584342	Bacillus	safensis	100	B73xMo17	H	1
H24	OK584343	Bacillus	cereus	100	B73xMo17	H	3	59	68.1
H25	OK584344	Micrococcus	yunnanensis	100	B73xMo17	H	2	-3.43375	-4.58833
H26	OK584345	Bacillus	halmapalus	100	B73xMo17	H	3	-3.04111	8.83
H27	OK584346	Bacillus	paralicheniformis	100	B73xMo17	H	1
H28	OK584320	Staphylococcus	pasteuri	100	B73xMo17	H	2	6.04556	3.3725
H29	OK584321	Micrococcus	yunnanensis	100	B73xMo17	H	1
H30	OK584322	Lysinibacillus	fusiformis	99.93	B73xMo17	H	3	14.7	16.6
N01	OK584316	Micrococcus	luteus	100	Spinoso Nero	N	0
N02	OK584349	Bacillus	paralicheniformis	100	Spinoso Nero	N	3	24.7	25.2
N03	OK584350	Lysinibacillus	fusiformis	100	Spinoso Nero	N	0
N04	OK584357	Micrococcus	luteus	100	Spinoso Nero	N	0
N05	OK584351	Bacillus	safensis	100	Spinoso Nero	N	1
N06	OK584352	Microbacterium	oxydans	98.8	Spinoso Nero	N	1
N07	OK584353	Lysinibacillus	fusiformis	100	Spinoso Nero	N	3	26.3	15.4
N08	OK584354	Bacillus	safensis	100	Spinoso Nero	N	3	21.3	29.6
N09	OK584346	Bacillus	paralicheniformis	100	Spinoso Nero	N	3	47.8	50.8
N10	OK584355	Micrococcus	yunnanensis	100	Spinoso Nero	N	1
N11	OK584356	Micrococcus	luteus	100	Spinoso Nero	N	0
N12	OK584347	Bacillus	safensis	100	Spinoso Nero	N	0
N13	OK584348	Bacillus	safensis	100	Spinoso Nero	N	3	16.1	6.2
W01	OK584360	Bacillus	pumilus	100	Kwa-Kwa	W	0
W02	OK584374	Micrococcus	luteus	100	Kwa-Kwa	W	3	7.735	6.06
W03	OK584362	Bacillus	zhangzhouensis	99.93	Kwa-Kwa	W	3	10.3111	6.08
W04	OK584363	Micrococcus	luteus	99.93	Kwa-Kwa	W	0
W05	OK584364	Bacillus	licheniformis	99.93	Kwa-Kwa	W	1
W06	OK584365	Micrococcus	luteus	100	Kwa-Kwa	W	0
W07	OK584366	Bacillus	paralicheniformis	100	Kwa-Kwa	W	3	32.4786	45.6056
W08	OK584367	Bacillus	pumilus	99.93	Kwa-Kwa	W	0
W09	OK584368	Bacillus	zhangzhouensis	100	Kwa-Kwa	W	0
W10	OK584369	Bacillus	pumilus	100	Kwa-Kwa	W	0
W11	OK584370	Bacillus	circulans	100	Kwa-Kwa	W	0
W12	OK584360	Bacillus	zhangzhouensis	100	Kwa-Kwa	W	0
W13	OK584375	Micrococcus	luteus	100	Kwa-Kwa	W	3	15.3478	4.73857
W14	OK584371	Micrococcus	luteus	100	Kwa-Kwa	W	0
W15	OK584372	Micrococcus	luteus	99.93	Kwa-Kwa	W	0
W16	OK584373	Bacillus	pumilus	99.93	Kwa-Kwa	W	0
